# Supplementary material for: Early life adversity increases foraging and information gathering in European starlings, Sturnus vulgaris
Source: Anim Behav. 2015 Nov;109:123–32. doi: 10.1016/j.anbehav.2015.08.009 (PMC4615135; doi:10.1016/j.anbehav.2015.08.009)
Supplement: Supplementary file 1 [file mmc1.zip]

Archive with 1 entries (1 files):
- ANBEH-D-15-00365 SI R script 17Jul15.R
