# Supplementary material for: Early life adversity increases foraging and information gathering in European starlings, Sturnus vulgaris
Source: Anim Behav. 2015 Nov;109:123–32. doi: 10.1016/j.anbehav.2015.08.009 (PMC4615135; doi:10.1016/j.anbehav.2015.08.009)
Supplement: Supplementary file 1 [file mmc1.zip › ANBEH-D-15-00365 SI R script 17Jul15.R]

########### INFO ###########
# Written by Clare Andrews 2015
# Analysis to accompany Andrews, Viviani, Egan, Bedford, Brilot, Nettle & Bateson. 2015. Early-life adversity increases foraging and information gathering in European starlings, /Sturnus vulgaris/. Animal Behaviour.

### 0. Load the data & R packages #########################################################
###Load the dataframe
setwd("V:/batesonlab/Early life stress/MSs/Contrafreeloading/Final re-submission")
fname= "V:/batesonlab/Early life stress/MSs/Contrafreeloading/Final re-submission/ANBEH-D-15-00365 SI Data.csv"  
data = read.csv(fname, header = TRUE)

###Load the R packages needed
library(plyr) #for making summaries of data
library(nlme) #for mixed models
library(ggplot2) #for plotting
library(reshape2) #for rearranging dataframes
library(gridExtra) #For changing plot appearance

###Derive variables

##Body mass
#Mean of cage-entry body mass and experiment-end 
data$BodyMass = (data$EntryWeight+ data$EndWeight)/2

##Body condition index
#Residual mass, Equation used: body condition = mass -2.9158*tarsus + 18.1278
#Tarsus was measured on D24
#Mass used is cage exit weight at end of experiment
data$BodyCondition = (data$EndWeight - (2.9158*data$Tarsus)) +18.1278

##Trial consumption
data$Trialconsumption = data$CFLconsumption + data$FFconsumption

##Total food consumption
data$Totalfoodconsumption = data$Trialconsumption + data$Nontrialconsumption

##Foraging rate in contrafreeloading bowl
#Amount of food consumed per unit time spent foraging in CFL bowl
data$ForagingrateCFL = data$CFLconsumption/data$CFLduration
data$ForagingrateCFL[data$CFLduration == 0] = NA  #if no foraging then cannot score rate

##Foraging rate in free food bowl
#Amount of food consumed per unit time spent foraging in free food bowl
data$ForagingrateFF = data$FFconsumption/data$FFduration
data$ForagingrateFF[data$FFduration == 0] = NA  #if no foraging then cannot score rate

###Set variable types
data$BirdID=as.factor(data$BirdID)
data$NatalNest=as.factor(data$NatalNest)
data$Sex=as.factor(data$Sex)

###The columns are as follows:
colnames(data)

#"BirdID"                 -Unique individual identity code of bird
#"NatalNest"              -Nest of origin (nestbox number)
#"Treatment"              -Brood manipulation treatment; ADVantaged or DISadvantaged        
#"Sex"                    -Sex of bird; M or F 
#"Trial"                  -Trial number 1-4, daily trials of 2h
#"FFduration"             -Free feeding duration (s) during 2h trial
#"CFLduration"            -Contrafreeloading duration (s) during 2h trial
#"Nontrialconsumption"    -Non-trial food consumption (g in 20 h) 
#"CFLconsumption"         -CFL conumption; amount of crumb consumed from contrafreeloading bowl during trial (g in 2 h)   
#"FFconsumption"          -Free food consumption; amount of crumb consumed from free food bowl during trial (g in 2 h)  
#"EntryWeight"            -Body mass (g) on entry to cage at start of experiment          
#"EndWeight"              -Body mass (g) on exit from cage at end of experiment
#"Tarsus"                 -Tarsus length (mm) measured D24
#"BodyMass"               -Body Mass (g); mean of EntryWeight & EndWeight 
#"BodyCondition"          -Body condition index; residual mass on tarsus
#"Trialconsumption"       -Trial consumption; Sum of crumb consumed during trialfrom both bowls (g in 2 h)
#"Totalfoodconsumption"   -Total consumption; Total amount of food consumed in day (g in 22 h)
#"ForagingrateCFL"        -Foraging rate in contrafreeloading bowl (g per s)
#"ForagingrateFF"         -Foraging rate in free food bowl (g per s)

###### 1.  Body mass and body condition #####################################################

##Summarise to one line per bird
summary1 = ddply(data, .(Treatment, BirdID, Sex, NatalNest), summarise, 
                 weight=mean(BodyMass, na.rm=TRUE),
                 condition=mean(BodyCondition, na.rm = TRUE)) 
summary1

##Sample size counts
aggregate(summary1$weight~summary1$Treatment + summary1$Sex, FUN=length)

### Figure 1a ##########################################################################
###Does body mass differ between treatments at the time of the experiment?

##Summary table
summary1a = ddply(summary1, .(Sex, Treatment), summarise, 
                  mass=mean(weight, na.rm=TRUE), 
                  sd=sd(weight, na.rm=TRUE), 
                  n=length(weight[!is.na(weight)]))
summary1a$se = summary1a$sd/sqrt(summary1a$n)
summary1a$Sex <- revalue(summary1a$Sex, c("F"="Female", "M" = "Male")) ##Rename for labels
summary1a

##Plot of body mass by treatment and sex
Fig1a = ggplot(summary1a, aes(x = Treatment, y = mass, fill = Sex)) + 
  geom_bar(stat="identity", fill=c("grey20", "grey60"), colour="black") +
  ylab("Body mass (g)") +
  facet_wrap(~Sex, ncol = 2) +
  #ggtitle("Figure 1a") +
  geom_errorbar(aes(ymin=summary1a$mass-summary1a$se, 
                    ymax=summary1a$mass+summary1a$se), 
                width=0.2, position=position_dodge(0))+
  theme_bw()+
  theme(axis.title.x = element_text(face="bold", colour="black", size=20, vjust = -0.5),  #change the font sizes etc of axes labels
        axis.text.x  = element_text(angle=90, vjust = 0.5, colour="black", size=16),
        axis.title.y = element_text(face = "bold", colour = "black", size = 20, vjust = 1.5),
        axis.text.y = element_text (colour = "black", size = 16),
        panel.grid.major = element_blank(), panel.grid.minor = element_blank())+  #Removes the grid
  theme(axis.title.x=element_blank()) #Removes x-axis title
  
#Remove facet labels and seperating line
Fig1a = Fig1a + 
        theme(strip.text.x = element_blank(),
              strip.background = element_blank(),
              panel.margin = unit(0, "cm"),
              panel.border = element_blank(),
              axis.line = element_line(colour = "black"),
              plot.margin = unit(c(1,1,3,1), "cm"))

#Add annotation (a)
Fig1a = arrangeGrob(Fig1a, sub = textGrob("(a)", 
                                          hjust = 7.5, vjust=-33, 
                                          gp = gpar(fontface = "bold", 
                                                    fontsize = 18, 
                                                    col="black")))

#Replace facet labels underneath
Fig1a = arrangeGrob(Fig1a, sub = textGrob("Female                               Male", 
                                           hjust = 0.4, vjust=-4.5, 
                                           gp = gpar(fontface = "bold", 
                                                     fontsize = 18, 
                                                     col="black")))

#Print and save the figure
print(Fig1a)                                   
ggsave("Fig1a.pdf", Fig1a)


### Model 1: Effect of treatment on body mass ###############################################
###Does body mass differ between treatments at the time of the experiment?

hist(summary1$weight)

##GLMM 
m1= lme(weight ~ Sex + Treatment + Sex*Treatment, 
        random=~1|NatalNest, 
        data=summary1,
        na.action=na.omit, 
        method="ML")
summary(m1)

#Check model assumptions
plot(m1)
hist(resid(m1))
qqnorm(resid(m1))
qqline(resid(m1), col=2)

#Test significance of interaction
drop1(m1,test="Chisq" )

#Test sig of main effects
m1a = lme(weight ~ Sex + Treatment, 
          random=~1|NatalNest, 
          data=summary1,
          na.action=na.omit, 
          method="ML")
drop1(m1a,test="Chisq" )

### Figure 1b ############################################################################
###Does body condition index differ between treatments at the time of the experiment? 

##Summary table
summary1b = ddply(summary1, .(Treatment, Sex), summarise, 
                  Condit=mean(condition, na.rm=TRUE), 
                  sd=sd(condition, na.rm=TRUE), 
                  n=length(condition[!is.na(condition)]))
summary1b$se = summary1b$sd/sqrt(summary1b$n)
summary1b$Sex <- revalue(summary1b$Sex, c("F"="Female", "M" = "Male"))
summary1b

##Plot of body condition by treatment and sex 
Fig1b = ggplot(summary1b, aes(x = Treatment, y = Condit, fill = Treatment)) + 
  geom_bar(stat="identity", fill=c("grey20", "grey60"), colour="black") +
  xlab("Treatment") +
  ylab("Body condition index") +
  facet_wrap(~Sex, ncol = 2) +
  #ggtitle("Figure 1b") +
  geom_errorbar(aes(ymin=Condit-se, 
                    ymax=Condit+se), 
                width=0.2, position=position_dodge(0))+
  theme_bw()+
  theme(axis.title.x = element_text(face="bold", colour="black", size=20, vjust = -0.5),  #change the font sizes etc of axes labels
        axis.text.x  = element_text(angle=90, vjust = 0.5, colour="black", size=16),
        axis.title.y = element_text(face = "bold", colour = "black", size = 20, vjust = 1.5),
        axis.text.y = element_text (colour = "black", size = 16),
        panel.grid.major = element_blank(), panel.grid.minor = element_blank())+  #Removes the grid
  theme(axis.title.x=element_blank()) #Removes x-axis title

#Remove facet labels and seperating line
Fig1b = Fig1b + 
  theme(strip.text.x = element_blank(),
        strip.background = element_blank(),
        panel.margin = unit(0, "cm"),
        panel.border = element_blank(),
        axis.line = element_line(colour = "black"),
        plot.margin = unit(c(1,1,3,1), "cm"))

#Add annotation (b)
Fig1b = arrangeGrob(Fig1b, sub = textGrob("(b)", 
                                          hjust = 7, vjust=-33, 
                                          gp = gpar(fontface = "bold", 
                                                    fontsize = 18, 
                                                    col="black")))

#Replace facet labels underneath
Fig1b = arrangeGrob(Fig1b, sub = textGrob("Female                               Male", 
                                          hjust = 0.4, vjust=-4.5, 
                                          gp = gpar(fontface = "bold", 
                                                    fontsize = 18, 
                                                    col="black")))

#Print and save the figure
print(Fig1b)                                   
ggsave("Fig1b.pdf", Fig1b)

### Model 2: Effect of treatment on body condition #########################################
###Does body condition index differ between treatments at the time of the experiment? 

hist(summary1$condition)

##GLMM
m2= lme(condition ~ Sex + Treatment + Sex*Treatment, 
        random=~1|NatalNest, 
        data=summary1,
        na.action=na.omit, 
        method="ML")
summary(m2)

#Check model assumptions
plot(m2)
hist(resid(m2))
qqnorm(resid(m2))
qqline(resid(m2), col=2)

#Test significance of interaction
drop1(m2,test="Chisq" )

#Test significance of main effects
m2a = lme(condition ~ Sex + Treatment, 
          random=~1|NatalNest, 
          data=summary1,
          na.action=na.omit, 
          method="ML")
drop1(m2a,test="Chisq" )

### 2. Food consumption ################################################################

### Figure 2 ###########################################################################
###Combined figure with panels for CFL consumption, FF consumption, 
###Non-trial consumption, and Total food consumption

##summary tables
#Summarise CFL & Free feeding data 
summary2a = ddply(data, .(Treatment), summarise, 
                  eaten=mean(CFLconsumption, na.rm=TRUE), 
                  sd=sd(CFLconsumption, na.rm=TRUE), 
                  n=length(CFLconsumption[!is.na(CFLconsumption)]))
summary2a$se = summary2a$sd/sqrt(summary2a$n)
summary2a$Type = "Contrafreeloading"

summary2b = ddply(data, .(Treatment), summarise,
                  eaten=mean(FFconsumption, na.rm=TRUE),
                  sd= sd(FFconsumption, na.rm=TRUE),
                  n=length(FFconsumption[!is.na(FFconsumption)]))
summary2b$se = summary2b$sd/sqrt(summary2b$n)
summary2b$Type = "Free feeding"

summary2c = rbind(summary2a, summary2b)
summary2c$Type = as.factor(summary2c$Type)
summary2c$Type <- revalue(summary2c$Type, c("Contrafreeloading"="CFL", "Free feeding" = "Free Food")) #Rename factors for figure labels
summary2c

#Summarise Non-trial food consumption
summary2d = ddply(data, .(Treatment), summarise, 
                  intake=mean(Nontrialconsumption, na.rm=TRUE), 
                  sd=sd(Nontrialconsumption, na.rm=TRUE), 
                  n=length(Nontrialconsumption[!is.na(Nontrialconsumption)]))
summary2d$se = summary2d$sd/sqrt(summary2d$n)
summary2d$Type = "Non-Trial"
names(summary2d)[names(summary2d)=="intake"] <- "eaten" 
summary2d

#Summarise Total food consumption
summary2e = ddply(data, .(Treatment), summarise, 
                  intake=mean(Totalfoodconsumption, na.rm=TRUE), 
                  sd=sd(Totalfoodconsumption, na.rm=TRUE), 
                  n=length(Totalfoodconsumption[!is.na(Totalfoodconsumption)]))
summary2e$se = summary2e$sd/sqrt(summary2e$n)
summary2e$Type = "Total"
names(summary2e)[names(summary2e)=="intake"] <- "eaten" 
summary2e

#Bind these together
summary2f = rbind(summary2c, summary2d, summary2e)
summary2f$Type = as.factor(summary2f$Type)
summary2f

##Plot
Fig2 = ggplot(summary2f, aes(x =Treatment, y = eaten, fill = Treatment)) + 
  geom_bar(stat="identity", fill=c("grey20", "grey60"), colour="black") +
  xlab("Treatment") +
  ylab("Food consumed (g)") +
  #ggtitle("Figure 2") +
  geom_errorbar(aes(ymin=summary2f$eaten-summary2f$se, 
                    ymax=summary2f$eaten+summary2f$se), 
                width=0.2, position=position_dodge(0))+
  facet_wrap(~Type, ncol=4) +
  theme_bw()+
  theme(axis.title.x = element_text(face="bold", colour="black", size=20, vjust = -0.5),  #change the font sizes etc of axes labels
        axis.text.x  = element_text(angle=90, vjust = 0.5, colour="black", size=16),
        axis.title.y = element_text(face = "bold", colour = "black", size = 20, vjust = 1.5),
        axis.text.y = element_text (colour = "black", size = 16),
        panel.grid.major = element_blank(), panel.grid.minor = element_blank()) +  #Removes the grid
  theme(strip.text.x = element_text(size=14, angle=0))+ #Modify facet label text
  theme(axis.title.x=element_blank()) #Removes x-axis title

#Remove facet labels and seperating line
Fig2 = Fig2 + 
  theme(strip.text.x = element_blank(),
        strip.background = element_blank(),
        panel.margin = unit(0, "cm"),
        panel.border = element_blank(),
        axis.line = element_line(colour = "black"),
        plot.margin = unit(c(1,1,3,1), "cm"))

#Replace facet labels underneath
Fig2 = arrangeGrob(Fig2, sub = textGrob("CFL         Free Food     Non-Trial        Total", 
                                          hjust = 0.43, vjust=-4.5, 
                                          gp = gpar(fontface = "bold", 
                                                    fontsize = 18, 
                                                    col="black")))

#Print and save the figure
print(Fig2)                                   
ggsave("Fig2.pdf", Fig2)


##### Model 3: Effect of treatment on total food consumption ###############################
###Analsying here the total food consumption in 22h i.e. CFL consumption + Free food consumption + Non-trial food consumption

hist(data$Totalfoodconsumption)

##GLMM
m3= lme(Totalfoodconsumption ~ Sex + Treatment + Sex*Treatment, 
        random=~1|NatalNest/BirdID, 
        data=data,
        na.action=na.omit, 
        method="ML")
summary(m3)

#Check model assumptions
plot(m3)
hist(resid(m3))
qqnorm(resid(m3))
qqline(resid(m3), col=2)

#Test significance of interaction
drop1(m3,test="Chisq" )

#Test significance of main effects
m3a= lme(Totalfoodconsumption ~ Sex + Treatment, 
         random=~1|NatalNest/BirdID, 
         data=data,
         na.action=na.omit, 
         method="ML")
drop1(m3a,test="Chisq" )

### Model 4: Effect of treatment on trial consumption #####################################
### Analysing here the amount of food eaten during trials i.e. CFL consumption + Free food consumption 

hist(data$Trialconsumption)

##GLMM
m4= lme(Trialconsumption ~ Sex + Treatment + Sex*Treatment, 
        random=~1|NatalNest/BirdID, 
        data=data,
        na.action=na.omit, 
        method="ML")
summary(m4)

#Check model assumptions
plot(m4)
hist(resid(m4))
qqnorm(resid(m4))
qqline(resid(m4), col=2)

#Test significance of interaction
drop1(m4,test="Chisq" )

#Test significance of main effects
m4a = lme(Trialconsumption ~ Sex + Treatment, 
             random=~1|NatalNest/BirdID, 
             data=data,
             na.action=na.omit, 
             method="ML")
drop1(m4a,test="Chisq" )

### Contrafreeloading and free food consumption  ##################################

### In how many trials did bird consume more from Free food bowl than CFL bowl? 
##Summary table
summary2g = ddply(data, .(Treatment, BirdID, Trial), summarise, 
                  FF=mean(FFconsumption, na.rm=TRUE), 
                  CFL=mean(CFLconsumption, na.rm=TRUE))
summary2g
##Count the number of trials where FF > CFL consumption
sum(summary2g$FF > summary2g$CFL, na.rm=TRUE) 
##Count the total number of trials
length(summary2g$FF)

### Model 5: Effect of treatment on CFL consumption #################################
###Modelling CFL consumption with Free food consumption as covariate 
##Exclude a missing value of Free food consumption (due to experimenter error)
which(is.na(data$FFconsumption) ==TRUE) #->Missing value is in row 24
##Exclude this row in models below

hist(data[-24,]$CFLconsumption)
hist(log(data[-24,]$CFLconsumption +1)) #Histogram after log transform

##GLMM
data$logCFLconsumption = log(data$CFLconsumption +1) #log transform
m5 = lme(logCFLconsumption ~ FFconsumption + Treatment + Sex +Treatment*Sex +FFconsumption*Treatment, 
          random=~1|NatalNest/BirdID,
          data=data[-24,],
          na.action=na.omit, 
          method="ML")
summary(m5)

#Check model assumptions
plot(m5)
hist(resid(m5))
qqnorm(resid(m5))
qqline(resid(m5), col=2)

#Test significance of interactions
drop1(m5,test="Chisq")

#Test significance of main effects
m5a = lme(logCFLconsumption ~ FFconsumption + Treatment + Sex, 
          random=~1|NatalNest/BirdID,
          data=data[-24,],
          na.action=na.omit, 
          method="ML")
drop1(m5a,test="Chisq")

#Estimate of slope for free food consumption on CFL consumption
summary(m5)

### Model 6: Effect of treatment on free food consumption ############################
###Modelling free food consumption with CFL consumption as covariate 
##Exclude a missing value of Free food consumption (due to experimenter error)
which(is.na(data$FFconsumption) ==TRUE) #->Missing value is in row 24
##Exclude this row in models below

hist(data[-24,]$FFconsumption)

##GLMM
m6 = lme(FFconsumption ~ Treatment + Sex +Treatment*Sex + CFLconsumption + CFLconsumption*Treatment, 
          random=~1|NatalNest/BirdID,
          data=data[-24,],
          na.action=na.omit, 
          method="ML")
summary(m6)

##Check model assumptions
plot(m6)
hist(resid(m6))
qqnorm(resid(m6))
qqline(resid(m6), col=2)

#Test significance of interactions
drop1(m6,test="Chisq")

#Test significance of main effects
m6a = lme(FFconsumption ~ Treatment + Sex +CFLconsumption, 
          random=~1|NatalNest/BirdID,
          data=data[-24,],
          na.action=na.omit, 
          method="ML")
drop1(m6a,test="Chisq")

#### 3. Foraging and contrafreeloading effort #######################################

### Number of trials in which birds spent more time foraging on free food than contrafreeloading #### 
summary3 = ddply(data, .(Treatment, Trial), summarise, 
                  FFdur=mean(FFduration, na.rm=TRUE), 
                  CFLdur = mean(CFLduration, na.rm=TRUE),
                  n=length(FFduration[!is.na(FFduration)]))
summary3

### Figure 3 ########################################################################
### Plot of time spent foraging on free food versus contrafreeloading

##Summary tables
summary3a = ddply(data, .(Treatment), summarise, 
                  dur=mean(CFLduration, na.rm=TRUE), 
                  sd=sd(CFLduration, na.rm=TRUE), 
                  n=length(CFLduration[!is.na(CFLduration)]))
summary3a$se = summary3a$sd/sqrt(summary3a$n)
summary3a$Type = "Contrafreeloading"

summary3b = ddply(data, .(Treatment), summarise,
                  dur=mean(FFduration, na.rm=TRUE),
                  sd= sd(FFduration, na.rm=TRUE),
                  n=length(FFduration[!is.na(FFduration)]))
summary3b$se = summary3b$sd/sqrt(summary3b$n)
summary3b$Type = "Free feeding"

summary3c = rbind(summary3a, summary3b)
summary3c$Type = as.factor(summary3c$Type)
summary3c

##Plot Foraging duration in CFL and free food bowls by treatment
Fig3 = ggplot(summary3c, aes(x =Treatment , y = dur, fill = Treatment)) + 
  geom_bar(stat="identity", fill=c("grey20", "grey60"), colour="black") +
  xlab("Treatment") +
  ylab("Time spent foraging (s)") +
  #ggtitle("Figure 3") +
  geom_errorbar(aes(ymin=summary3c$dur-summary3c$se, 
                    ymax=summary3c$dur+summary3c$se), 
                width=0.2, position=position_dodge(0))+
  facet_wrap(~Type, ncol=3) +
  theme_bw()+
  theme(axis.title.x = element_text(face="bold", colour="black", size=20, vjust = -0.5),  #change the font sizes etc of axes labels
        axis.text.x  = element_text(angle=90, vjust = 0.5, colour="black", size=16),
        axis.title.y = element_text(face = "bold", colour = "black", size = 20, vjust = 1.5),
        axis.text.y = element_text (colour = "black", size = 16),
        panel.grid.major = element_blank(), panel.grid.minor = element_blank()) +  #Removes the grid
  theme(strip.text.x = element_text(size=14, angle=0))+  #Modify facet label text
  theme(axis.title.x=element_blank()) #Removes x-axis title

#Remove facet labels and seperating line
Fig3 = Fig3 + 
  theme(strip.text.x = element_blank(),
        strip.background = element_blank(),
        panel.margin = unit(0, "cm"),
        panel.border = element_blank(),
        axis.line = element_line(colour = "black"),
        plot.margin = unit(c(1,1,3,1), "cm"))

#Replace facet labels underneath
Fig3 = arrangeGrob(Fig3, sub = textGrob("Contrafreeloading               Free feeding", 
                                        hjust = 0.43, vjust=-4.5, 
                                        gp = gpar(fontface = "bold", 
                                                  fontsize = 18, 
                                                  col="black")))

#Print and save the figure
print(Fig3)                                   
ggsave("Fig3.pdf", Fig3)

### Model 7: effect of treatment on CFL effort##################################
### Does time spent contrafreeloading differ between treatments?

m7 = lme(CFLduration ~ FFduration + Treatment + Sex +Treatment*Sex +FFduration*Treatment, 
         random=~1|NatalNest/BirdID,
         data=data,
         na.action=na.omit, 
         method="ML")
summary(m7)

#Check model assumptions
plot(m7)
hist(resid(m7))
qqnorm(resid(m7))
qqline(resid(m7), col=2)

#Estimate of slope for CFL duration on free feeding duration
summary(m7)

#Test significance of interaction
drop1(m7,test="Chisq")

#Test significance of main effects
m7a= lme(CFLduration ~ FFduration + Treatment + Sex, 
         random=~1|NatalNest/BirdID,
         data=data,
         na.action=na.omit, 
         method="ML")
drop1(m7a,test="Chisq")

### 4. Foraging efficiency and trade-off between foraging for food and information gathering ####

### Figure 4 ###############################################################################

##Summary tables
summary4 = ddply(data, .(Treatment), summarise, 
                  rate=mean(ForagingrateCFL, na.rm=TRUE), 
                  sd=sd(ForagingrateCFL, na.rm=TRUE), 
                  n=length(ForagingrateCFL[!is.na(ForagingrateCFL)]))
summary4$se = summary4$sd/sqrt(summary4$n)
summary4$Type = "Contrafreeloading"

summary4a = ddply(data, .(Treatment), summarise,
                  rate=mean(ForagingrateFF, na.rm=TRUE),
                  sd= sd(ForagingrateFF, na.rm=TRUE),
                  n=length(ForagingrateFF[!is.na(ForagingrateFF)]))
summary4a$se = summary4a$sd/sqrt(summary4a$n)
summary4a$Type = "Free feeding"

summary4b = rbind(summary4, summary4a)
summary4b$Type = as.factor(summary4b$Type)
summary4b


##Plot forgaging rate by bowl and treatment
Fig4 = ggplot(summary4b, aes(x = Treatment, y = rate, fill = Treatment)) + 
  geom_bar(stat="identity", fill=c("grey20", "grey60"), colour="black") +
  xlab("Treatment") +
  ylab("Foraging rate (g/s)") +
  #ggtitle("Figure 4") +
  geom_errorbar(aes(ymin=summary4b$rate-summary4b$se, 
                    ymax=summary4b$rate+summary4b$se), 
                width=0.2, position=position_dodge(0))+
  facet_wrap(~Type, ncol=3)+
  theme_bw()+
  theme(axis.title.x = element_text(face="bold", colour="black", size=20, vjust = -0.5),  #change the font sizes etc of axes labels
        axis.text.x  = element_text(angle=90, vjust = 0.5, colour="black", size=16),
        axis.title.y = element_text(face = "bold", colour = "black", size = 20, vjust = 1.5),
        axis.text.y = element_text (colour = "black", size = 16),
        panel.grid.major = element_blank(), panel.grid.minor = element_blank()) +  #Removes the grid
  theme(strip.text.x = element_text(size=14, angle=0)) +  #Modify facet label text
  theme(axis.title.x=element_blank()) #Removes x-axis title

#Remove facet labels and seperating line
Fig4 = Fig4 + 
  theme(strip.text.x = element_blank(),
        strip.background = element_blank(),
        panel.margin = unit(0, "cm"),
        panel.border = element_blank(),
        axis.line = element_line(colour = "black"),
        plot.margin = unit(c(1,1,3,1), "cm"))

#Replace facet labels underneath
Fig4 = arrangeGrob(Fig4, sub = textGrob("Contrafreeloading               Free feeding", 
                                        hjust = 0.43, vjust=-4.5, 
                                        gp = gpar(fontface = "bold", 
                                                  fontsize = 18, 
                                                  col="black")))

#Print and save the figure
print(Fig4)                                   
ggsave("Fig4.pdf", Fig4)

### Model 8: Effect of bowl type on foraging rate ##################################
###Is foraging rate higher on free food than when contrafreeloading? 
###Model of foraging rate with CFL/Free food bowl as 2-level fixed factor

##Get data into correct format
#Extract data needed
keeps = c("BirdID", "NatalNest", "Treatment", "Sex", "ForagingrateCFL", "ForagingrateFF")
data2 = data[keeps]

#melt the data to get long thin format
data2long = melt(data2)

#Rename columns and factor
names(data2long)[names(data2long)=="value"] <- "ForagingRate" 
names(data2long)[names(data2long)=="variable"] <- "Bowl" 
data2long$Bowl <- revalue(data2long$Bowl, c("ForagingrateCFL"="CFL Bowl", "ForagingrateFF" = "FF Bowl"))

##Distribution
hist(data2long$ForagingRate)
hist(sqrt(data2long$ForagingRate))  #square root transformed data

##GLMM
m8= lme(sqrt(ForagingRate) ~ Treatment + Sex + Treatment*Sex + Bowl + Bowl*Treatment, 
        random=~1|NatalNest/BirdID, 
        data=data2long,
        na.action=na.omit, 
        method="ML")
summary(m8)

#Check model assumptions
plot(m8)
hist(resid(m8))
qqnorm(resid(m8))
qqline(resid(m8), col=2)

#Test significance of interactions
drop1(m8,test="Chisq" )

#Test significance of main effects
m8a = lme(sqrt(ForagingRate) ~ Treatment + Sex + Bowl, 
          random=~1|NatalNest/BirdID, 
          data=data2long,
          na.action=na.omit, 
          method="ML")
drop1(m8a,test="Chisq" )

### Relative efficiency of foraging in CFL bowl compared to free feeding##################
###How much less efficient is CFL foraging rate compared to free feeding rate (%)?
reduction = 100-(100*(mean(summary4b$rate[summary4b$Type=="Contrafreeloading"])/mean(summary4b$rate[summary4b$Type=="Free feeding"])))
reduction

### Foraging efficiency of DIS compared to ADV on free food ######
###In how many trials did DIS forage more efficiently on average than ADV on free food?
summary4c  = ddply(data, .(Treatment, Trial), summarise,
                   effy=mean(ForagingrateFF, na.rm=TRUE),
                   sd= sd(ForagingrateFF, na.rm=TRUE),
                   n=length(ForagingrateFF[!is.na(ForagingrateFF)]))
summary4c

### Figure 5 ########################################################################
###Trade-off between CFL duration and foraging success - Do birds that spend more time contrafreeloading
### consume less food in total during trials?

##Summarise to one row per bird
summary4d = ddply(data, .(BirdID, Treatment), summarise, 
                 CFL=mean(CFLduration, na.rm=TRUE), 
                 tot = mean(Trialconsumption, na.rm = TRUE))
summary4d

##Calculate means to add lines to figure
meanCFLADV = mean(summary4d$CFL[summary4d$Treatment == "ADV"])
meanCFLADV
meanCFLDIS = mean(summary4d$CFL[summary4d$Treatment == "DIS"])
meanCFLDIS
meantotADV = mean(summary4d$tot[summary4d$Treatment == "ADV"])
meantotADV
meantotDIS = mean(summary4d$tot[summary4d$Treatment == "DIS"])
meantotDIS

##Plot trial consumption by CFL duration and treatment
Fig5 = ggplot(summary4d, aes(x=summary4d$CFL, y=summary4d$tot)) +
  geom_point(shape=1) +              # Use hollow circles
  xlab("CFL Duration (s)") +
  ylab("Trial Consumption (g)") +
  geom_point(aes(color=factor(summary4d$Treatment))) +  #Colour the points by Treatment
  #ggtitle("Figure 5") +
  geom_smooth(aes(color=factor(summary4d$Treatment)), method = "lm", se = FALSE) + # Add linear regression lines without confidence interval shading
  theme_bw()+
  theme(axis.title.x = element_text(face="bold", colour="black", size=20, vjust = -0.5),  #change the font sizes etc of axes labels
        axis.text.x  = element_text(angle=0, vjust = 0.5, colour="black", size=16),
        axis.title.y = element_text(face = "bold", colour = "black", size = 20, vjust = 1.5),
        axis.text.y = element_text (colour = "black", size = 16),
        panel.grid.major = element_blank(), panel.grid.minor = element_blank()) + #Removes the grid
  scale_color_manual(name ="Treatment", labels=c("ADV", "DIS"), values=c("red", "black")) + #Changes the colour of legend labels
  scale_shape_manual(name ="Treatment",labels=c("ADV", "DIS"),values=c(0,2)) + #Changes the legend labels and title
  geom_abline(intercept = meantotADV, slope = 0, linetype="dashed", colour = "red", size = 0.5) + #Add line for mean total eaten for ADV birds
  geom_abline(intercept = meantotDIS, slope = 0, linetype="dashed", colour = "black", size = 0.5) + #Add line for mean total eaten for DIS birds
  geom_vline(xintercept = meanCFLADV, linetype="dashed", colour = "red", size = 0.5) + #Add line for mean CFL duration for ADV birds
  geom_vline(xintercept = meanCFLDIS, linetype="dashed", colour = "black", size = 0.5) + #Add line for mean CFL duration consumed for DIS birds
  theme(legend.position=c(0.9,0.9)) + #Move the legend
  theme(panel.border = element_blank()) + #remove the box
  theme(axis.line = element_line(colour = "black")) # Replace the axes

#Print and save the figure
print(Fig5)                                   
ggsave("Fig5.pdf", Fig5)

### Model 9: Trade-off between contrafreeloading and free feeding ############################
###Trade-off between CFL duration and foraging success - Do birds that spend more time 
###contrafreeloading consume less food during trials?

##GLMM
m9 = lme(Trialconsumption ~ CFLduration + Sex + Treatment + Sex*Treatment + Treatment*CFLduration, 
         random=~1|NatalNest/BirdID, 
         data=data,
         na.action=na.omit, 
         method="ML")
summary(m9)

#Check model assumptions
plot(m9)
hist(resid(m9))
qqnorm(resid(m9))
qqline(resid(m9), col=2)

#Test significance of interactions
drop1(m9,test="Chisq" )

#Test significance of main effects
m9a = lme(Trialconsumption ~ CFLduration + Sex + Treatment, 
          random=~1|NatalNest/BirdID, 
          data=data,
          na.action=na.omit, 
          method="ML")
drop1(m9a,test="Chisq" )

### Model 10: Effect of CFL duration on Non-trial consumption #############################
### Do birds that spend more time contrafreeloading during trials compensate by
###consuming more food outside trials?

##GLMM
m10 = lme(Nontrialconsumption ~ CFLduration + Sex + Treatment + Sex*Treatment + Treatment*CFLduration, 
          random=~1|NatalNest/BirdID, 
          data=data,
          na.action=na.omit, 
          method="ML")
summary(m10)

#Check model assumptions
plot(m10)
hist(resid(m10))
qqnorm(resid(m10))
qqline(resid(m10), col=2)

#Test significance of interactions
drop1(m10,test="Chisq" )

#Test significance of main effects
m10a = lme(Nontrialconsumption ~ CFLduration + Sex + Treatment, 
          random=~1|NatalNest/BirdID, 
          data=data,
          na.action=na.omit, 
          method="ML")
drop1(m10a,test="Chisq" )
