# Supplementary material for: Early life adversity increases foraging and information gathering in European starlings, Sturnus vulgaris
Source: Anim Behav. 2015 Nov;109:123–32. doi: 10.1016/j.anbehav.2015.08.009 (PMC4615135; doi:10.1016/j.anbehav.2015.08.009)
Supplement: Supplementary file 2 [file mmc2.csv]

	BirdID	NatalNest	Treatment	Sex	Trial	FFduration	CFLduration	Nontrialconsumption	CFLconsumption	FFconsumption	EntryWeight	EndWeight	Tarsus
1	BL17	838	ADV	M	1	546	0	10.32	0	5.55	84.7	71.9	34.515
2	BL17	838	ADV	M	2	144	0	15.46	0	3.95	84.7	71.9	34.515
3	BL17	838	ADV	M	3	164	88	17.75	0.52	4.98	84.7	71.9	34.515
4	BL17	838	ADV	M	4	146	37	16.75	0.12	4.25	84.7	71.9	34.515
5	BL18	838	ADV	F	1	79	78	8.17	0.6	1.63	85.3	65.8	33.355
6	BL18	838	ADV	F	2	140	51	9.98	0.89	2.42	85.3	65.8	33.355
7	BL18	838	ADV	F	3	40	111	12.43	1.98	1.68	85.3	65.8	33.355
8	BL18	838	ADV	F	4	92	14	12.77	0.59	3.22	85.3	65.8	33.355
9	BL22	903	DIS	M	1	388	0	13.93	0	5.5	80.49	78.5	33.775
10	BL22	903	DIS	M	2	288	0	16.82	0	4.44	80.49	78.5	33.775
11	BL22	903	DIS	M	3	288	0	14.75	0	4.75	80.49	78.5	33.775
12	BL22	903	DIS	M	4	521	0	16.3	0	5.06999999999999	80.49	78.5	33.775
13	BL23	903	DIS	F	1	520	0	17.28	0	7.34	79	78.7	35.075
14	BL23	903	DIS	F	2	437	4	16.54	0	5.28	79	78.7	35.075
15	BL23	903	DIS	F	3	636	0	16.61	0	6.13	79	78.7	35.075
16	BL23	903	DIS	F	4	744	0	11.24	0	5.80000000000001	79	78.7	35.075
17	BL24	903	ADV	M	1	199	2	19.55	0	7.11000000000001	78.2	79.3	34.355
18	BL24	903	ADV	M	2	239	0	22.49	0	6.91999999999999	78.2	79.3	34.355
19	BL24	903	ADV	M	3	156	5	24.48	0	6.77000000000001	78.2	79.3	34.355
20	BL24	903	ADV	M	4	246	0	21.39	0	7.27000000000001	78.2	79.3	34.355
21	BL25	903	ADV	M	1	252	34	12.86	0.18	4.42	76.6	76	33.87
22	BL25	903	ADV	M	2	220	71	13.52	0.49	3.28	76.6	76	33.87
23	BL25	903	ADV	M	3	71	184	14.55	2.25	0.960000000000008	76.6	76	33.87
24	BL25	903	ADV	M	4	244	6	13.9	0.14	NA	76.6	76	33.87
25	BL26	936	DIS	M	1	164	131	14.51	1.64	2.5	77.7	76.1	33.715
26	BL26	936	DIS	M	2	153	125	16.16	1.86	3.71	77.7	76.1	33.715
27	BL26	936	DIS	M	3	44	238	17.32	2.92	2.17	77.7	76.1	33.715
28	BL26	936	DIS	M	4	27	378	16.61	3.52	2.04	77.7	76.1	33.715
29	BL27	936	ADV	M	1	198	14	18.13	0.48	4.07	76	75.6	34.08
30	BL27	936	ADV	M	2	184	40	16.71	1.36	3.82	76	75.6	34.08
31	BL27	936	ADV	M	3	71	51	18.12	1.55	3.66	76	75.6	34.08
32	BL27	936	ADV	M	4	139	118	18.65	1.99	3.53	76	75.6	34.08
33	BL28	936	ADV	F	1	121	13	10.95	0.15	3.34	77.2	70.1	34.22
34	BL28	936	ADV	F	2	107	15	15.1	1.03	3.97	77.2	70.1	34.22
35	BL28	936	ADV	F	3	104	55	17.42	0.99	3.28	77.2	70.1	34.22
36	BL28	936	ADV	F	4	265	0	15.62	0.17	4.88	77.2	70.1	34.22
37	BL29	936	DIS	F	1	211	0	20.31	0	4.56	68.3	78.1	34.52
38	BL29	936	DIS	F	2	226	53	21.8	1.05	5.28	68.3	78.1	34.52
39	BL29	936	DIS	F	3	24	466	23.87	5.29	1.4	68.3	78.1	34.52
40	BL29	936	DIS	F	4	24	392	15.98	4.53	1.24	68.3	78.1	34.52
41	BL30	838	DIS	M	1	186	55	16.18	0.88	4.04	80.7	67	34.665
42	BL30	838	DIS	M	2	382	9	20.64	0.18	6.28	80.7	67	34.665
43	BL30	838	DIS	M	3	150	3	20.51	0.24	6.55	80.7	67	34.665
44	BL30	838	DIS	M	4	166	113	25.23	2.08	4.78	80.7	67	34.665
45	BL8	838	DIS	M	1	276	18	13.54	0	5.78	89.9	72.2	33.855
46	BL8	838	DIS	M	2	39	157	17.46	3.57	1.9	89.9	72.2	33.855
47	BL8	838	DIS	M	3	99	148	22.11	3.51	4.3	89.9	72.2	33.855
48	BL8	838	DIS	M	4	34	199	17.85	4.54	1.68	89.9	72.2	33.855
49	PU15	918	ADV	M	1	188	10	18.68	0.41	5.17	84.6	83.06	35.97
50	PU15	918	ADV	M	2	177	0	20.45	0.05	6.85	84.6	83.06	35.97
51	PU15	918	ADV	M	3	143	22	20.59	0.84	6.09	84.6	83.06	35.97
52	PU15	918	ADV	M	4	217	7	19.75	0.09	7.5	84.6	83.06	35.97
53	PU17	918	DIS	M	1	126	0	20.58	0.01	5.71	84.1	83.1	34.48
54	PU17	918	DIS	M	2	98	92	24.48	2.17	6.21	84.1	83.1	34.48
55	PU17	918	DIS	M	3	214	82	27.71	0.93	7.92	84.1	83.1	34.48
56	PU17	918	DIS	M	4	163	22	30.49	0.54	10.06	84.1	83.1	34.48
57	PU2	931	ADV	M	1	145	0	19.21	0.31	6.03	95.5	82	33.87
58	PU2	931	ADV	M	2	169	0	24.98	0.65	7.31	95.5	82	33.87
59	PU2	931	ADV	M	3	170	0	23.95	0.4	7.16	95.5	82	33.87
60	PU2	931	ADV	M	4	146	0	20.84	0.37	5.86	95.5	82	33.87
61	PU26	918	DIS	M	1	446	111	25	2.43	5.65	79.1	80.4	34.185
62	PU26	918	DIS	M	2	251	154	24.01	5	3.79	79.1	80.4	34.185
63	PU26	918	DIS	M	3	102	155	26.09	3.17	5.82	79.1	80.4	34.185
64	PU26	918	DIS	M	4	209	180	23.85	4.9	3.89	79.1	80.4	34.185
65	PU29	931	ADV	M	1	233	0	14.76	0.14	3.55	91.5	83.7	33.845
66	PU29	931	ADV	M	2	180	0	19.58	0.58	4.5	91.5	83.7	33.845
67	PU29	931	ADV	M	3	103	43	17.45	1.12	3.18	91.5	83.7	33.845
68	PU29	931	ADV	M	4	13	180	12.61	3.46	1.32	91.5	83.7	33.845
69	PU5	931	DIS	F	1	159	0	10.24	0.14	4.36	82.5	76	32.27
70	PU5	931	DIS	F	2	125	0	18.15	0.63	3.13	82.5	76	32.27
71	PU5	931	DIS	F	3	154	26	13.94	0	5.24	82.5	76	32.27
72	PU5	931	DIS	F	4	196	60	12.26	0.53	3.6	82.5	76	32.27
73	PU6	931	DIS	F	1	111	0	19.8	0.15	3.05	88.1	77.6	33.68
74	PU6	931	DIS	F	2	154	69	15.4	0.95	3.45	88.1	77.6	33.68
75	PU6	931	DIS	F	3	213	0	15.09	0.4	4.29	88.1	77.6	33.68
76	PU6	931	DIS	F	4	287	65	13.38	0.92	3.19	88.1	77.6	33.68
77	RE13	845	DIS	M	1	407	0	14.93	0	7.25999999999999	77	75.5	34.505
78	RE13	845	DIS	M	2	402	12	16.13	0	5.24000000000001	77	75.5	34.505
79	RE13	845	DIS	M	3	287	0	16.28	0	5.5	77	75.5	34.505
80	RE13	845	DIS	M	4	323	4	13.17	0	5.27000000000001	77	75.5	34.505
81	RE2	917	ADV	F	1	318	15	15.02	0	4.65	76.3	71	34.14
82	RE2	917	ADV	F	2	231	116	17.75	0.95	3.35	76.3	71	34.14
83	RE2	917	ADV	F	3	466	40	18.79	0.07	5.15	76.3	71	34.14
84	RE2	917	ADV	F	4	365	60	19.71	0.74	4.71	76.3	71	34.14
85	RE20	917	DIS	M	1	569	17	16.25	0	7.5	85.3	76.8	34.66
86	RE20	917	DIS	M	2	415	9	19.5	0	6.5	85.3	76.8	34.66
87	RE20	917	DIS	M	3	581	0	23.42	0	10.09	85.3	76.8	34.66
88	RE20	917	DIS	M	4	740	2	24.81	0	10.08	85.3	76.8	34.66
89	RE23	845	ADV	M	1	144	106	15.94	1.63	3.30000000000001	83.45	78.8	35.925
90	RE23	845	ADV	M	2	94	130	16.87	1.92	1.16	83.45	78.8	35.925
91	RE23	845	ADV	M	3	27	282	22.2	3.24	0	83.45	78.8	35.925
92	RE23	845	ADV	M	4	179	223	15.51	3.2	2.31	83.45	78.8	35.925
93	RE27	845	ADV	F	1	210	58	8.7	0.82	2.63	81.1	77.6	34.325
94	RE27	845	ADV	F	2	134	0	14.23	0	3.75	81.1	77.6	34.325
95	RE27	845	ADV	F	3	212	13	15.31	0	3.69999999999999	81.1	77.6	34.325
96	RE27	845	ADV	F	4	121	27	13.88	0.16	3.5	81.1	77.6	34.325
97	RE29	845	DIS	F	1	225	57	7.03	0.24	5.05000000000001	82.7	78.8	35.125
98	RE29	845	DIS	F	2	131	272	15.55	1.41	1.97999999999999	82.7	78.8	35.125
99	RE29	845	DIS	F	3	67	177	16.77	1.94	2.65000000000001	82.7	78.8	35.125
100	RE29	845	DIS	F	4	212	131	11.63	1.83	3.40000000000001	82.7	78.8	35.125
101	RE3	917	ADV	F	1	558	30	12.26	0.18	6.15	78.5	68.7	33.315
102	RE3	917	ADV	F	2	314	91	16.28	1.66	3.68	78.5	68.7	33.315
103	RE3	917	ADV	F	3	449	38	16.87	0.23	6.09	78.5	68.7	33.315
104	RE3	917	ADV	F	4	646	34	24.75	0.08	7.29	78.5	68.7	33.315
105	RE4	917	DIS	M	1	250	58	19.63	1.04	4.83	76.5	77.7	35.025
106	RE4	917	DIS	M	2	271	45	19.73	0.6	5.92	76.5	77.7	35.025
107	RE4	917	DIS	M	3	288	48	21.24	1.06	6.39	76.5	77.7	35.025
108	RE4	917	DIS	M	4	349	82	21.86	1.23	7.55	76.5	77.7	35.025
109	WH100	941	DIS	M	1	231	11	23.43	0.07	4.69	80.8	80.1	34.435
110	WH100	941	DIS	M	2	265	140	25.24	0	8.48	80.8	80.1	34.435
111	WH100	941	DIS	M	3	269	93	23.32	0.13	8.05	80.8	80.1	34.435
112	WH100	941	DIS	M	4	105	229	27.71	0.42	9.07	80.8	80.1	34.435
113	WH98	941	ADV	F	1	447	8	14.13	0.36	2.6	68.6	71.3	32.73
114	WH98	941	ADV	F	2	563	66	13.78	0.38	2.51	68.6	71.3	32.73
115	WH98	941	ADV	F	3	397	135	13.89	0.74	1.86	68.6	71.3	32.73
116	WH98	941	ADV	F	4	806	6	13.14	0.48	2.45	68.6	71.3	32.73
117	WH99	941	ADV	F	1	29	7	16.21	0	4.08	70.8	68.7	32.43
118	WH99	941	ADV	F	2	247	37	16.94	0	4.25	70.8	68.7	32.43
119	WH99	941	ADV	F	3	97	106	15.87	0.04	4.32	70.8	68.7	32.43
120	WH99	941	ADV	F	4	140	16	15.46	0	4.14	70.8	68.7	32.43
121	YE1	916	DIS	F	1	232	26	16.93	0	4.65	76.1	75	33.87
122	YE1	916	DIS	F	2	186	101	17.21	0	4.84	76.1	75	33.87
123	YE1	916	DIS	F	3	108	40	14.28	0.02	3.84	76.1	75	33.87
124	YE1	916	DIS	F	4	88	98	16.5	0	7.63	76.1	75	33.87
125	YE12	916	ADV	M	1	240	3	10.83	0	4.13	83	78	35.43
126	YE12	916	ADV	M	2	282	0	14.54	0	3.68	83	78	35.43
127	YE12	916	ADV	M	3	188	32	15.19	1.01	1.9	83	78	35.43
128	YE12	916	ADV	M	4	236	0	13.36	0	3.82	83	78	35.43
129	YE26	806	DIS	M	1	72	33	12.84	0.14	2.56	107.4	85.5	35.21
130	YE26	806	DIS	M	2	103	0	21.64	0.06	3.5	107.4	85.5	35.21
131	YE26	806	DIS	M	3	72	47	20.25	0.72	4.57	107.4	85.5	35.21
132	YE26	806	DIS	M	4	76	0	23.73	0.19	4.09	107.4	85.5	35.21
133	YE27	806	ADV	F	1	374	0	15.16	0	6.24	97.1	75.8	34.825
134	YE27	806	ADV	F	2	358	5	25.79	0	5.28	97.1	75.8	34.825
135	YE27	806	ADV	F	3	321	10	24.23	0	5.85	97.1	75.8	34.825
136	YE27	806	ADV	F	4	328	0	24.91	0.2	5.05	97.1	75.8	34.825
137	YE28	806	ADV	M	1	273	0	15.96	0	5.14	98.8	79.9	36.205
138	YE28	806	ADV	M	2	207	14	27	0.31	6.47	98.8	79.9	36.205
139	YE28	806	ADV	M	3	290	0	27.59	0.25	7.6	98.8	79.9	36.205
140	YE28	806	ADV	M	4	254	0	27.06	0	7.95	98.8	79.9	36.205
141	YE5	806	DIS	M	1	299	19	9.4	0	6.98	112.5	87.7	34.215
142	YE5	806	DIS	M	2	209	15	25.98	0.03	4.78	112.5	87.7	34.215
143	YE5	806	DIS	M	3	294	5	26.42	0.2	7.72	112.5	87.7	34.215
144	YE5	806	DIS	M	4	244	1	25.56	0.16	4.68	112.5	87.7	34.215
145	YE8	916	ADV	M	1	299	22	16.82	0	4.51	72.8	77	35.55
146	YE8	916	ADV	M	2	476	19	16.62	1.3	3.22	72.8	77	35.55
147	YE8	916	ADV	M	3	667	34	15.25	0.65	3.82	72.8	77	35.55
148	YE8	916	ADV	M	4	498	76	16.41	3.71	0.94	72.8	77	35.55
